# Supplementary material for: Comparison of Methods Utilizing Sex-Specific PRSs Derived From GWAS Summary Statistics
Source: Front Genet. 2022 Jul 8;13:892950. doi: 10.3389/fgene.2022.892950 (PMC9304553; doi:10.3389/fgene.2022.892950)
Supplement: Supplementary file 1 [file DataSheet1.zip]

Archive with 2 entries (2 files):
- Supplementary Material.docx
- __MACOSX/._Supplementary Material.docx
